# Supplementary material for: Antioxidant capacity, phytochemical profiles, and phenolic metabolomics of selected edible seeds and their sprouts
Source: Front Nutr. 2022 Dec 14;9:1067597. doi: 10.3389/fnut.2022.1067597 (PMC9798843; doi:10.3389/fnut.2022.1067597)
Supplement: Supplementary file 2 [file Table_2.XLSX]

## Sheet: Sheet1
Index	Q1 (Da)	Q3 (Da)	Molecular weight (Da)	Formula	Ionization model	Compounds	物质	Class I	物质一级分类	Class II	物质二级分类	CAS	Level	Y-R-1	Y-R-2	Y-R-3	Z-R-1	Z-R-2	Z-R-3	QC01	QC02	QC03	cpd_ID	kegg_map	Z-R_vs_Y-R_VIP	Z-R_vs_Y-R_P-value	Z-R_vs_Y-R_Fold_Change	Z-R_vs_Y-R_Log2FC	Z-R_vs_Y-R_Type
Zmhn003076	503.122	341.087	504.127	C24H24O12	[M-H]-	((2R,3R,5R,6R)-6-(((E)-3-(3,4-dihydroxyphenyl)acryloyl)oxy)-3,4,5-trihydroxytetrahydro-2H-pyran-2-yl)methyl (Z)-3-(3,4-dihydroxyphenyl)acrylate	((2R,3R,5R,6R)-6-(((E)-3-(3,4-二羟基苯基)丙烯酰基)氧基)-3,4,5-三羟基-四氢-2H-2-基)甲基(Z)-3-(3,4-二羟基苯基)丙烯酸酯	Phenolic acids	酚酸类	Phenolic acids	酚酸类	-	2	115741	119031	109398	42032.8	31723.6	25381.1	68917.3	69638.1	68614.1	-	-	1.0626	0.000480697	3.47165	1.79562	up
Hmgn002833	371.115	297.11	372.12	C20H20O7	[M-H]-	4-Ketopinoresinol	4-酮基松脂酚	Lignans and Coumarins	木脂素和香豆素	Lignans	木脂素	-	2	3131.94	3977.92	2997.85	22180.9	25254.3	21645.4	10389.1	10580.8	10581.7	-	-	1.08561	0.0018594	0.146318	-2.77282	down
mws4085	223.061	193	224.069	C11H12O5	[M-H]-	Sinapic acid	芥子酸	Phenolic acids	酚酸类	Phenolic acids	酚酸类	530-59-6	2	4.63328e+06	4.45234e+06	4.71781e+06	639162	536616	522787	2.46838e+06	2.41613e+06	2.44544e+06	C00482	ko00940,ko01100,ko01110	1.08945	3.49108e-05	8.12652	3.02264	up
HJN074	591.153	289.071	592.158	C31H28O12	[M-H]-	Procyanidin A6	原花青素 A6	Tannins	鞣质	Proanthocyanidins	原花青素	-	3	570863	586225	564346	9	9	9	422893	432402	428207	-	-	1.09174	0.000127738	63756.8	15.9603	up
Lmzn001582	387.166	207.102	388.174	C18H28O9	[M-H]-	5'-Glucosyloxyjasmanic acid	5'-葡萄糖基氧代茉莉酸	Phenolic acids	酚酸类	Phenolic acids	酚酸类	-	2	1.77834e+06	1.76571e+06	1.9802e+06	31201	32177.5	32646.8	1.42801e+06	1.44613e+06	1.41077e+06	-	-	1.09151	0.00147101	57.5292	5.84622	up
Lmsn000363	325.129	145.066	326.137	C16H22O7	[M-H]-	Raspberryketone glucoside	覆盆子酮葡糖苷	Phenolic acids	酚酸类	Phenolic acids	酚酸类	38963-94-9	1	6.81327e+07	6.64368e+07	6.78516e+07	202593	246926	209763	5.90744e+07	5.85639e+07	5.69428e+07	-	-	1.09147	6.02226e-05	307.033	8.26225	up
MWSslk236	207.101	124.051	206.094	C12H14O3	[M+H]+	Eugenyl acetate	乙酸丁香酚酯	Phenolic acids	酚酸类	Phenolic acids	酚酸类	93-28-7	3	14189.5	14129.5	12853.1	9	9	9	5457.38	5280.95	5498.25	-	-	1.0917	0.00100813	1524.89	10.5745	up
Lmfp001509	317.087	153.021	316.079	C13H16O9	[M+H]+	1-O-Galloyl-rhamnose	1-O-没食子酰-鼠李糖	Phenolic acids	酚酸类	Phenolic acids	酚酸类	-	3	83807.9	76700.1	66732.4	9	9	9	58550.4	61431	60728.9	-	-	1.09162	0.00424826	8416.31	13.039	up
Hmmp004965	463.124	301.07	462.116	C22H22O11	[M+H]+	Diosmetin-7-O-glucoside*	香叶木素-7-O-葡萄糖苷*	Flavonoids	黄酮	Flavones	黄酮	20126-59-4	1	136656	119944	106962	250009	242033	276438	117509	112439	117885	-	-	1.06695	0.000666602	0.473092	-1.07981	down
pmp001079	595.166	287.05	594.159	C27H30O15	[M+H]+	Luteolin-7-O-neohesperidoside (Lonicerin)	木犀草素-7-O-新橘皮糖苷 (忍冬苷)	Flavonoids	黄酮	Flavones	黄酮	25694-72-8	2	2.7105e+07	30043975	2.90338e+07	1.04338e+06	847873	878989	5.5827e+06	5.91225e+06	5.7504e+06	C12630	ko00944	1.0908	0.000912476	31.1102	4.95932	up
Lmsp004045	625.176	317.069	624.169	C28H32O16	[M+H]+	Isorhamnetin-3-O-glucoside-7-O-rhamnoside*	异鼠李素-3-O-葡萄糖苷-7-O-鼠李糖苷*	Flavonoids	黄酮	Flavonols	黄酮醇	-	1	2.45547e+06	2.85082e+06	2.80056e+06	1.25528e+06	1.36218e+06	1.04491e+06	1.2054e+06	1.27425e+06	1.20649e+06	-	-	1.0641	0.000964991	2.21355	1.14636	up
Hmcp001589	787.227	317.06	786.221	C34H42O21	[M+H]+	Isorhamnetin-3-O-rutinoside-4'-O-glucoside*	异鼠李素-3-O-芸香糖苷-4'-O-葡萄糖苷*	Flavonoids	黄酮	Flavonols	黄酮醇	111393-97-6	1	253033	209711	271964	476447	481738	522240	211240	222068	225590	-	-	1.06347	0.00059228	0.496282	-1.01077	down
Zmln002252	223.029	149.025	224.032	C10H8O6	[M-H]-	Sideretin (5,7,8-Trihydroxy-6-methoxycoumarin)	5,7,8-三羟基-6-甲氧基香豆素	Lignans and Coumarins	木脂素和香豆素	Coumarins	香豆素	-	2	4.96458e+06	4.42302e+06	5.01298e+06	803454	695029	623049	3.10434e+06	3.08506e+06	3.28013e+06	C22007	-	1.08725	0.00111969	6.78782	2.76295	up
Lmhn003240	237.04	121.03	238.048	C11H10O6	[M-H]-	Benzoylmalic acid	苯甲酰苹果酸	Phenolic acids	酚酸类	Phenolic acids	酚酸类	22138-51-8	2	4.39492e+06	4.82514e+06	4.36426e+06	120461	80930.5	81574.3	1.86452e+06	1.9738e+06	1.99141e+06	-	-	1.08904	0.00104109	48.0069	5.58517	up
mws0014	193.051	134.01	194.058	C10H10O4	[M-H]-	Ferulic acid*	阿魏酸*	Phenolic acids	酚酸类	Phenolic acids	酚酸类	537-98-4	3	2.22064e+06	2.19151e+06	2.02646e+06	633864	550383	624395	1.36507e+06	1.31759e+06	1.27075e+06	C01494	ko00940,ko01100,ko01110	1.088	0.000312472	3.55991	1.83184	up
pmb0662	787.208	463.1	786.201	C37H38O19	[M+H]+	Isoorientin-7-O-(6''-feruloyl)glucoside	异荭草素-7-O-(6''-阿魏酰)葡萄糖苷	Flavonoids	黄酮	Flavones	黄酮	-	2	679640	597548	621818	183766	200571	155335	164221	154815	153216	-	-	1.08178	0.000425502	3.51882	1.81509	up
mws1014	209.044	149.1	208.037	C10H8O5	[M+H]+	Fraxetin (7,8-Dihydroxy-6-methoxycoumarin)	秦皮素	Lignans and Coumarins	木脂素和香豆素	Coumarins	香豆素	574-84-5	2	235446	221508	243164	34608.7	28133.4	28923.3	74534.7	71319.5	77110.1	C09265	-	1.08894	0.00035505	7.63776	2.93315	up
Zmhn000892	301.094	139.046	302.1	C13H18O8	[M-H]-	4-O-Glucosyl-3,4-dihydroxybenzyl alcohol	4-O-葡萄糖基-3,4-二羟基苄醇	Phenolic acids	酚酸类	Phenolic acids	酚酸类	-	2	234657	207995	232181	4878.9	7561.54	9903	133466	132303	124050	-	-	1.08392	0.00116555	30.2028	4.91661	up
pmb2979	549.125	387.1	550.132	C25H26O14	[M-H]-	Hesperetin-7-O-(6''-malonyl)glucoside	橙皮素-7-O-(6''-丙二酰)葡萄糖苷	Flavonoids	黄酮	Flavanones	二氢黄酮	-	3	165924	147564	156807	9	9	9	80924.1	87042.8	86364.1	-	-	1.09168	0.00114125	17418.3	14.0883	up
pma0791	521	273	520.122	C24H24O13	[M+H]+	Naringenin-7-O-(6''-malonyl)glucoside	柚皮素-7-O-(6''-丙二酰)葡萄糖苷	Flavonoids	黄酮	Flavanones	二氢黄酮	-	3	58316.4	56276.8	50985.7	17510.9	16685.2	24947.4	38209	40002.6	36845.5	-	-	1.0585	0.000574207	2.79961	1.48523	up
Lmhn003074	309.06	193.05	310.069	C14H14O8	[M-H]-	Feruloylmalic acid	阿魏酰苹果酸	Phenolic acids	酚酸类	Phenolic acids	酚酸类	-	1	3.03994e+07	3.05762e+07	2.79824e+07	374589	310507	414862	1.63492e+07	1.50167e+07	1.57414e+07	-	-	1.0909	0.000803906	80.874	6.3376	up
Lmnp102580	565.155	433.11	564.148	C26H28O14	[M+H]+	Apigenin-6-C-(2''-xylosyl)glucoside*	芹菜素-6-C-(2''-木糖基)葡萄糖苷*	Flavonoids	黄酮	Flavones	黄酮	-	2	6.18869e+06	5.80668e+06	5.54611e+06	382008	368422	334256	1.43118e+06	1.41193e+06	1.52774e+06	-	-	1.09092	0.0010907	16.1719	4.01542	up
Lmnp202580	565.155	433.11	564.148	C26H28O14	[M+H]+	Apigenin-8-C-(2''-xylosyl)glucoside*	芹菜素-8-C-(2''-木糖基)葡萄糖苷*	Flavonoids	黄酮	Flavones	黄酮	-	2	6.18869e+06	5.80668e+06	5.54611e+06	382008	368422	334256	1.43118e+06	1.41193e+06	1.52774e+06	-	-	1.09092	0.0010907	16.1719	4.01542	up
pmb0824	537.1	177.4	536.153	C25H28O13	[M+H]+	Syringic acid-4-O-(6''-feruloyl)glucoside	丁香酸-4-O-(6''-阿魏酰)葡萄糖苷	Phenolic acids	酚酸类	Phenolic acids	酚酸类	-	3	212251	255175	268429	43356.7	35353.7	57714.9	76608.9	72786.8	79313.7	-	-	1.07352	0.00308056	5.39383	2.43131	up
mws0458	151.04	136	152.047	C8H8O3	[M-H]-	Vanillin; 4-Hydroxy-3-Methoxybenzaldehyde	香草醛; 4-羟基-3-甲氧基苯甲醛	Phenolic acids	酚酸类	Phenolic acids	酚酸类	121-33-5	3	227791	220992	215731	634779	586402	576420	469806	431053	457287	C00755	ko00998,ko01100,ko01110	1.08939	0.0016546	0.369667	-1.4357	down
mws0467	165.056	119.05	166.063	C9H10O3	[M-H]-	3-(4-Hydroxyphenyl)-propionic acid	3-(4-羟基苯基)丙酸	Phenolic acids	酚酸类	Phenolic acids	酚酸类	501-97-3	3	160512	144120	160121	14453	19426.3	12433.5	88097.7	84582.3	80707.6	C01744	-	1.0841	0.00041556	10.0351	3.32698	up
Lmgn001670	137.027	108.023	138.032	C7H6O3	[M-H]-	Salicylic acid	水杨酸	Phenolic acids	酚酸类	Phenolic acids	酚酸类	69-72-7	1	18365.4	12198.7	19488.5	1.48426e+06	1.62281e+06	1.368e+06	243512	264314	247423	C00805	ko00360,ko01100,ko01110,ko04075	1.08942	0.00246435	0.0111848	-6.48232	down
Lmmn001643	163.04	119.046	164.047	C9H8O3	[M-H]-	2-Hydroxycinnamic acid*	2-羟基肉桂酸*	Phenolic acids	酚酸类	Phenolic acids	酚酸类	583-17-5	3	806798	825462	859137	2.31884e+06	2.50144e+06	2.40657e+06	1.49322e+06	1.39673e+06	1.51936e+06	C01772	ko00360,ko00940,ko01100,ko01110	1.09014	0.000495903	0.344741	-1.53641	down
Lmbn002648	163.04	119.05	164.047	C9H8O3	[M-H]-	α-Hydroxycinnamic Acid*	α-羟基肉桂酸*	Phenolic acids	酚酸类	Phenolic acids	酚酸类	5801-57-0	3	806798	825462	859137	2.31884e+06	2.50144e+06	2.40657e+06	1.49322e+06	1.39673e+06	1.51936e+06	C02763	ko00360,ko01100	1.09014	0.000495903	0.344741	-1.53641	down
Zmhn003257	299.058	284.039	300.063	C16H12O6	[M-H]-	5,7,2'-Trhiyroxy-8-methoxyflavone	韧黄芩素 II	Flavonoids	黄酮	Flavones	黄酮	-	1	35451	35390.7	37797.8	102073	96954.2	77410.2	56134.3	61273.2	59825.7	-	-	1.07323	0.0167149	0.392999	-1.3474	down
Hmcp002539	463.122	317.06	462.116	C22H22O11	[M+H]+	Isorhamnetin-3-O-rhamnoside	异鼠李素-3-O-鼠李糖苷	Flavonoids	黄酮	Flavonols	黄酮醇	-	2	312965	336095	347136	1.71095e+06	1.62303e+06	1.62121e+06	615085	570237	567996	-	-	1.09067	0.000141423	0.201041	-2.31444	down
Hmcp001858	565.152	287.05	564.147	C26H28O14	[M+H]+	Kaempferol-3-O-arabinoside-7-O-rhamnoside	山柰酚-3-O-阿拉伯糖苷-7-O-鼠李糖苷	Flavonoids	黄酮	Flavonols	黄酮醇	-	1	2.82954e+07	2.76611e+07	2.66001e+07	1.59997e+06	2.06095e+06	1.84683e+06	7.47419e+06	8.08433e+06	7.48507e+06	-	-	1.0901	0.000156998	14.9892	3.90585	up
Lmjn003562	693.204	175.04	694.211	C32H38O17	[M-H]-	3,6'-Diferuloylsucrose	3,6'-二阿魏酰蔗糖	Phenolic acids	酚酸类	Phenolic acids	酚酸类	107172-40-7	1	132847	135989	134304	671631	675758	1.21071e+06	434444	475405	442506	-	-	1.06655	0.0568541	0.157594	-2.66572	down
Lmsp003881	741.224	287.056	740.216	C33H40O19	[M+H]+	Kaempferol-3-O-rutinoside-7-O-rhamnoside	山柰酚-3-O-芸香糖苷-7-O-鼠李糖苷	Flavonoids	黄酮	Flavonols	黄酮醇	-	1	1.20423e+06	1.23497e+06	1.39443e+06	16788.9	25940.1	32609.8	339314	360202	327337	-	-	1.08642	0.00209497	50.8852	5.66917	up
pme3083	164.04	120	165.043	C8H7NO3	[M-H]-	2-(Formylamino)benzoic acid	2-(甲酰氨基)苯甲酸	Phenolic acids	酚酸类	Phenolic acids	酚酸类	3342-77-6	3	160046	114854	130199	346288	410247	399922	266220	241599	252828	C05653	ko00380,ko01100	1.0691	0.000917265	0.350294	-1.51336	down
pme0422	193.058	134	194.058	C10H10O4	[M-H]-	Isoferulic Acid*	异阿魏酸*	Phenolic acids	酚酸类	Phenolic acids	酚酸类	25522-33-2	3	2.10802e+06	1.87371e+06	1.97627e+06	606305	551056	645925	1.27477e+06	1.23127e+06	1.3563e+06	C10470	-	1.08666	0.000679196	3.30397	1.7242	up
mws1200	177	145	178.063	C10H10O3	[M-H]-	Trans-4-Hydroxycinnamic Acid Methyl Ester	反式-4-羟基肉桂酸甲酯	Phenolic acids	酚酸类	Phenolic acids	酚酸类	19367-38-5	3	37551.2	40406	41698.9	14566.5	16417.7	14665.3	32494.9	29877.8	32738.4	-	-	1.08603	0.000442083	2.6212	1.39023	up
MWS2070	179.072	92.0265	180.079	C10H12O3	[M-H]-	Propyl 4-hydroxybenzoate	4-羟基苯甲酸丙酯	Phenolic acids	酚酸类	Phenolic acids	酚酸类	94-13-3	3	15020.4	12572.8	14700.5	9	9	9	7551.13	7170.38	7943.41	-	-	1.09155	0.00295932	1566.43	10.6133	up
mws0919	431.098	285	432.106	C21H20O10	[M-H]-	Kaempferol-3-O-rhamnoside (Afzelin)(Kaempferin)	山柰酚-3-O-鼠李糖苷 (阿福豆苷)(番泻叶山柰苷)	Flavonoids	黄酮	Flavonols	黄酮醇	482-39-3	2	551538	570444	542127	15452	18423.4	28081.1	298537	325611	330877	C16911	ko00944	1.08581	2.07556e-05	26.8593	4.74735	up
Yshj000011	333.119	171.065	332.111	C14H20O9	[M+H]+	2,6-dimethoxy-4-hydroxyphenyl-1-O-beta-D-glucopyranoside	2,6-二甲氧基-4-羟基苯基-1-O-β-D-吡喃葡萄糖苷	Phenolic acids	酚酸类	Phenolic acids	酚酸类	-	2	88469.6	123063	106585	9	9	9	79263.8	87624.8	86835.7	-	-	1.09157	0.00876042	11782.1	13.5243	up
pme2598	167.035	123.04	168.042	C8H8O4	[M-H]-	3,4-Dihydroxybenzeneacetic acid	3,4-二羟基苯乙酸	Phenolic acids	酚酸类	Phenolic acids	酚酸类	102-32-9	3	257595	112024	121581	1.4268e+06	1.35882e+06	1.2528e+06	646454	627914	575364	C01161	ko00350,ko01100	1.06088	7.10582e-05	0.121632	-3.03941	down
Hmdp103165	741.224	287.06	740.216	C33H40O19	[M+H]+	Clitorin	蝶豆素	Flavonoids	黄酮	Flavones	黄酮	55804-74-5	1	1.23664e+06	1.31827e+06	1.49136e+06	8196.55	12291.6	15923	272299	306235	283640	-	-	1.08801	0.00311963	111.127	6.79607	up
Lmhn003802	561.13	337.06	562.132	C26H26O14	[M-H]-	Sinapoylsinapoyltartaric acid	芥子酰芥子酰酒石酸	Phenolic acids	酚酸类	Phenolic acids	酚酸类	-	3	4.79665e+06	4.46012e+06	4.17204e+06	9	9	9	2.59327e+06	2.5558e+06	2.85111e+06	-	-	1.09171	0.00162186	497363	18.9239	up
Zmjp003463	565.156	433.114	564.147	C26H28O14	[M+H]+	Vitexin-2''-O-xyloside	牡荆素-2''-O-木糖苷	Flavonoids	黄酮	Flavones	黄酮	-	2	5.8846e+06	5.61261e+06	6.21733e+06	301468	323348	356667	1.30028e+06	1.28759e+06	1.43434e+06	-	-	1.09091	0.000900512	18.0488	4.17383	up
Zmgp004060	463.122	301.071	462.116	C22H22O11	[M+H]+	paratensein-7-O-glucoside	paratensein-7-O-glucoside	Flavonoids	黄酮	Flavones	黄酮	-	1	104853	121144	122814	245497	246772	242832	118155	131938	119859	-	-	1.08157	0.00138236	0.474508	-1.07549	down
Hmqn000843	301.093	123.008	302.1	C13H18O8	[M-H]-	Tachioside	它乔糖苷	Phenolic acids	酚酸类	Phenolic acids	酚酸类	109194-60-7	2	905726	861885	894004	6760.55	4256.01	4983.23	548410	489696	498791	-	-	1.0901	0.000211545	166.353	7.37811	up
mws0744	319.046	301	320.053	C15H12O8	[M-H]-	Dihydromyricetin (Ampelopsin)	二氢杨梅素 (蛇葡萄素)	Flavonoids	黄酮	Flavanonols	二氢黄酮醇	27200-12-0	3	99650.4	115467	106570	46247.2	49397.8	44881.1	77884.3	71849.2	69054.3	C02906	ko00941,ko01110	1.08376	0.00330697	2.28917	1.19482	up
Zmgn004894	151.04	136.017	152.047	C8H8O3	[M-H]-	Methyl 4-hydroxybenzoate	对羟基苯甲酸甲酯	Phenolic acids	酚酸类	Phenolic acids	酚酸类	99-76-3	3	40128.6	50327.6	41388.5	92823.4	95010.1	86125.4	74118.6	65280.2	69627.3	-	-	1.06813	0.00041097	0.481257	-1.05512	down
Lmbp003668	419.097	287.054	418.09	C20H18O10	[M+H]+	Kaempferol-3-O-arabinoside	山柰酚-3-O-阿拉伯糖苷	Flavonoids	黄酮	Flavonols	黄酮醇	-	3	90390.2	104165	110064	16272.7	12556.3	19011	33476.1	35955.2	31651.7	-	-	1.08076	0.0023099	6.36746	2.67072	up
pmn001642	503.083	459.1	504.09	C23H20O13	[M-H]-	Kaempferol-3-O-(2''-O-acetyl)glucuronide	山柰酚-3-O-(2''-O-乙酰)葡萄糖醛酸苷	Flavonoids	黄酮	Flavonols	黄酮醇	-	2	665737	680865	716856	70472.2	19203.9	20779.2	325420	367804	335655	-	-	1.05345	9.6278e-06	18.6814	4.22353	up
Zmhn001926	299.077	137.025	300.084	C13H16O8	[M-H]-	1-O-Salicyloyl-β-D-glucose	1-O-水杨酰-β-D-葡萄糖	Phenolic acids	酚酸类	Phenolic acids	酚酸类	60517-74-0	1	3.87587e+06	3.4639e+06	3.61656e+06	2.10604e+07	2.22565e+07	2.17485e+07	3.3426e+06	3.05989e+06	2.94883e+06	-	-	1.09092	9.17797e-05	0.168389	-2.57013	down
Lmsn003318	355.103	175.04	356.111	C16H20O9	[M-H]-	1-O-Feruloyl-β-D-glucose*	1-O-阿魏酰-β-D-葡萄糖*	Phenolic acids	酚酸类	Phenolic acids	酚酸类	7196-71-6	1	4.49876e+06	3.9888e+06	4.22476e+06	135510	114013	145046	3.45315e+06	3.25861e+06	3.02929e+06	C17759	-	1.09056	0.00123799	32.2183	5.00981	up
Hmhn003518	355.104	175.04	356.111	C16H20O9	[M-H]-	4-O-β-D-glucopyranosylferulic acid*	4-O-β-D-葡萄糖基阿魏酸*	Phenolic acids	酚酸类	Phenolic acids	酚酸类	-	1	4.49876e+06	3.9888e+06	4.22476e+06	135510	114013	145046	3.45315e+06	3.25861e+06	3.02929e+06	-	-	1.09056	0.00123799	32.2183	5.00981	up
pmb2795	177	145	178.063	C10H10O3	[M-H]-	4-Methoxycinnamic acid	4-甲氧基肉桂酸	Phenolic acids	酚酸类	Phenolic acids	酚酸类	830-09-1	3	30904.6	27755.7	27154.8	11446.7	13046.6	14194.7	21726.5	21109.4	23921.9	-	-	1.07353	0.000700153	2.21813	1.14934	up
MWSslk097	195.065	163.04	194.058	C10H10O4	[M+H]+	Dimethyl phthalate	邻苯二甲酸二甲酯	Phenolic acids	酚酸类	Phenolic acids	酚酸类	131-11-3	2	335117	383773	400809	72935.5	86853	91770.8	229445	200376	213238	C11233	-	1.08458	0.00262613	4.45103	2.15414	up
Lmpn006208	461.11	315.052	462.116	C22H22O11	[M-H]-	8-Methoxykaempferol-7-O-rhamnoside	8-甲氧基山柰酚-7-O-鼠李糖苷	Flavonoids	黄酮	Flavonols	黄酮醇	-	2	168183	190314	165343	702051	627188	746782	363736	383586	333302	-	-	1.08618	0.0031576	0.252329	-1.98662	down
pmp000675	375.144	151.03	374.137	C20H22O7	[M+H]+	Forsythialan A	Forsythialan A	Lignans and Coumarins	木脂素和香豆素	Lignans	木脂素	1019859-20-1	1	52057.1	53618.8	55090.6	9	9	9	24006.7	24213.1	21291.5	-	-	1.09173	0.000267078	5954.32	12.5397	up
mws0097	357.134	151	358.142	C20H22O6	[M-H]-	Pinoresinol	松脂醇	Lignans and Coumarins	木脂素和香豆素	Lignans	木脂素	487-36-5	3	52899.6	46201.3	50045.7	9	9	9	29307	29588	26004.4	C05366	ko00998,ko01100,ko01110	1.09166	0.00152082	5523.95	12.4315	up
Jmwn004371	667.223	505.17	668.232	C31H40O16	[M-H]-	4-Hydroxyphenethoxy-8-O-β-D-[6-O-(4-O-β-D-glucopyranosyl)-sinapoyl]glucopyranoside	4-羟基苯乙氧基-8-O-β-D-[6-O-(4-O-β-D-吡喃糖基)-辛烷基]吡喃糖苷	Phenolic acids	酚酸类	Phenolic acids	酚酸类	-	3	115501	105002	116868	7368.02	5218.55	5955.61	75523.7	85259.3	75631.5	-	-	1.08868	0.000944726	18.1947	4.18545	up
Lmbp002309	371.102	209.048	370.126	C17H22O9	[M+H]+	Sinapaldehyde-4-O-Glucoside	芥子醛-4-O-葡萄糖苷	Phenolic acids	酚酸类	Phenolic acids	酚酸类	154461-65-1	2	551474	571656	576068	189005	192432	180096	227753	262579	241943	-	-	1.09069	3.28024e-05	3.026	1.59741	up
Lmbp002255	371.102	209.048	370.09	C16H18O10	[M+H]+	Fraxetin-8-O-glucoside (Fraxin)	秦皮苷	Lignans and Coumarins	木脂素和香豆素	Coumarins	香豆素	524-30-1	2	551474	571656	576068	189005	192432	180096	227753	262579	241943	C09266	-	1.09069	3.28024e-05	3.026	1.59741	up
HJAP026	625.176	463.13	624.17	C28H32O16	[M+H]+	Chrysoeriol-6-C-glucoside-4'-O-glucoside	金圣草黄素-6-C-葡萄糖苷-4'-O-葡萄糖苷	Flavonoids	黄酮	Flavones	黄酮	-	2	789888	747294	748592	370349	286070	300054	312138	340007	361107	-	-	1.07305	0.000577248	2.38979	1.25688	up
Zmhn001446	579.208	417.156	580.216	C28H36O13	[M-H]-	Syringaresinol-4'-O-glucoside	丁香树脂酚-4'-O-葡萄糖苷	Lignans and Coumarins	木脂素和香豆素	Lignans	木脂素	7374-79-0	1	542140	552954	593435	9	9	9	334874	304003	290699	C10890	-	1.09172	0.000768459	62538.1	15.9324	up
Lmtp004044	597.145	303.043	596.138	C26H28O16	[M+H]+	Quercetin-3-O-apiosyl(1→2)galactoside*	槲皮素-3-O-芹糖基(1→2)半乳糖苷*	Flavonoids	黄酮	Flavonols	黄酮醇	-	2	361596	332824	392928	130136	158562	137263	164554	147478	170030	-	-	1.07741	0.00165457	2.55269	1.35202	up
mws2209	449.108	287.057	448.101	C21H20O11	[M+H]+	Kaempferol-3-O-glucoside (Astragalin)*	山柰酚-3-O-葡萄糖苷(紫云英苷)*	Flavonoids	黄酮	Flavonols	黄酮醇	480-10-4	3	187637	200877	285451	17069.5	11763.4	26324	54325.1	60000.4	51905.7	C12249	ko00944,ko01110	1.06862	0.0197294	12.2191	3.61106	up
Hmtn001302	299.078	137.024	300.085	C13H16O8	[M-H]-	Glucosyloxybenzoic acid	葡萄糖氧基苯甲酸	Phenolic acids	酚酸类	Phenolic acids	酚酸类	-	1	3.91672e+06	3.34559e+06	3.60161e+06	2.13858e+07	2.22026e+07	2.01555e+07	3.49337e+06	3.30644e+06	2.99761e+06	-	-	1.08997	0.000543174	0.170431	-2.55274	down
mws0055	373.128	343.09	372.121	C20H20O7	[M+H]+	Tangeretin (4',5,6,7,8-Pentamethoxyflavone)	桔皮素 (4',5,6,7,8-五甲氧基黄酮)	Flavonoids	黄酮	Flavones	黄酮	481-53-8	3	3590.46	4211.29	4137.65	534.24	788.634	735.534	2272.97	2623.81	2580.29	C10190	-	1.08046	0.00118575	5.80031	2.53613	up
Lmdp004580	963.277	369.117	962.269	C44H50O24	[M+H]+	Kaempferol-3-O-neohesperidoside-7-O-(2''-sinapoyl)glucoside	山柰酚-3-O-新橙皮糖苷-7-O-(2''-芥子酰)葡萄糖苷	Flavonoids	黄酮	Flavonols	黄酮醇	-	2	658658	883768	906129	6611.25	17145.4	13188.2	390783	338361	385632	-	-	1.08118	0.00944456	66.2758	6.05041	up
Lmsp003939	625.176	317.067	624.169	C28H32O16	[M+H]+	Isorhamnetin-3-O-galactoide-7-O-rhamnoside*	异鼠李素-3-O-半乳糖苷-7-O-鼠李糖苷*	Flavonoids	黄酮	Flavonols	黄酮醇	-	1	2.51423e+06	2.97451e+06	2.7679e+06	1.22033e+06	1.38976e+06	1.14277e+06	1.20511e+06	1.20591e+06	1.3773e+06	-	-	1.0726	0.00190681	2.20009	1.13756	up
Lmsn003297	449.109	287.056	450.116	C21H22O11	[M-H]-	3,4,2',4',6'-Pentahydroxychalcone-4'-O-glucoside	3,4,2',4',6'-五羟基查耳酮-4'-O-葡萄糖苷	Flavonoids	黄酮	Chalcones	查耳酮	-	1	25313.8	27844.8	22887	9	9	9	15195.8	17720.8	17088	C16408	ko00941	1.09166	0.00317538	2816.5	11.4597	up
Zmcp003989	595.163	287.054	594.159	C27H30O15	[M+H]+	Kaempferol-3-O-rhamnosyl(1→2)glucoside	山柰酚-3-O-鼠李糖基(1→2)葡萄糖苷	Flavonoids	黄酮	Flavonols	黄酮醇	-	1	2.76602e+07	3.1745e+07	2.88332e+07	1.11787e+06	944817	1.05562e+06	7.31282e+06	6.26349e+06	7.06664e+06	-	-	1.09101	0.00179817	28.2969	4.82257	up
Xmyn008071	299.057	284.034	300.063	C16H12O6	[M-H]-	Gnetifolin B	买麻滕乙素	Flavonoids	黄酮	Flavones	黄酮	140671-06-3	1	37006.7	30877.4	38510.1	95453.3	93986.3	71165.8	63158.4	53806.8	59047.4	-	-	1.05688	0.0162723	0.408258	-1.29245	down
Qmzp101838	193.048	133.026	192.042	C10H8O4	[M+H]+	Scopoletin (7-Hydroxy-6-methoxycoumarin)	东莨菪内酯	Lignans and Coumarins	木脂素和香豆素	Coumarins	香豆素	92-61-5	2	2.77319e+06	3.17972e+06	3.12436e+06	56192.8	51003.2	57529.4	792310	681666	782858	C01752	ko00940,ko01110	1.09137	0.0018267	55.1055	5.78412	up
pmp000579	463.123	301.07	462.116	C22H22O11	[M+H]+	Diosmetin-7-O-galactoside*	香叶木素-7-O-半乳糖苷*	Flavonoids	黄酮	Flavones	黄酮	-	1	126659	108603	121343	249402	197711	267994	115140	136086	124332	-	-	1.04664	0.0238392	0.498673	-1.00383	down
pmb2497	197	153	198.053	C9H10O5	[M-H]-	4-Hydroxy-3-methoxymandelate	4-羟基-3-甲氧基扁桃酸	Phenolic acids	酚酸类	Phenolic acids	酚酸类	55-10-7	3	96210.7	94609.9	88443	9	9	9	52207.5	44916.5	45454.9	C05584	ko00350,ko01100	1.09172	0.000646587	10343.1	13.3364	up
MWSmce490	167.037	123.045	168.042	C8H8O4	[M-H]-	2',4',6'-Trihydroxyacetophenone	2',4',6'-三羟基苯乙酮	Phenolic acids	酚酸类	Phenolic acids	酚酸类	480-66-0	3	94826.9	89465.6	88970	9	9	9	35362.3	42038	38946.5	C21895	-	1.09171	0.000423616	10120.8	13.305	up
mws0043	403.139	373.096	402.132	C21H22O8	[M+H]+	Nobiletin (5,6,7,8,3',4'-Hexamethoxyflavone)	川陈皮素 (5,6,7,8,3',4'-六甲氧基黄酮)	Flavonoids	黄酮	Flavones	黄酮	478-01-3	2	10350.5	11384.1	9750.59	2583.67	2021.68	3117.31	4231.34	3708.32	4383.47	C10112	-	1.07341	0.000367434	4.07699	2.0275	up
pmb3056	355.1	121.1	356.111	C16H20O9	[M-H]-	Homovanilloylquinic acid	高香草酰奎宁酸	Phenolic acids	酚酸类	Phenolic acids	酚酸类	-	3	14435.7	12711.8	14327	9	9	9	8154.87	7233.13	8589.42	-	-	1.09162	0.00162374	1536.09	10.5851	up
mws0093	179.071	146	180.079	C10H12O3	[M-H]-	Coniferyl alcohol	松柏醇	Phenolic acids	酚酸类	Phenolic acids	酚酸类	458-35-5	3	98319.4	102629	78581.4	9	9	9	33804	35069.4	29569.4	C00590	ko00940,ko00998,ko01100,ko01110	1.09159	0.0062545	10353	13.3378	up
pmn001458	517.156	175	518.164	C22H30O14	[M-H]-	Sibiricose A5	西伯利亚远志糖苷 A5	Phenolic acids	酚酸类	Phenolic acids	酚酸类	107912-97-0	2	334772	362341	300346	788181	628731	832820	636311	564144	536838	-	-	1.05822	0.0154324	0.443368	-1.17342	down
Lmzn001983	375.13	135.045	376.137	C16H24O10	[M-H]-	D-Threo-guaiacylglycerol-7-O-β-D-glucoside	D-苏式-愈创木基甘油-7-O-β-D-葡萄糖苷	Phenolic acids	酚酸类	Phenolic acids	酚酸类	-	3	21064.6	13710.3	15145.5	2709.09	4447.39	3796.26	12603.3	11207.3	10620.2	-	-	1.05711	0.0241376	4.5578	2.18834	up
MWSmce466	135.046	92.0293	136.052	C8H8O2	[M-H]-	4-Hydroxyacetophenone	4-羟基苯乙酮	Phenolic acids	酚酸类	Phenolic acids	酚酸类	99-93-4	3	76125.1	69953.4	77919	9	9	9	37716.2	35578.9	31545.8	C10700	ko01100	1.09168	0.00104257	8296.2	13.0182	up
Lmsn001014	331.067	169.014	332.074	C13H16O10	[M-H]-	1-O-Galloyl-β-D-glucose*	1-O-没食子酰-β-D-葡萄糖*	Phenolic acids	酚酸类	Phenolic acids	酚酸类	58511-73-2	2	142923	148164	135467	9	9	9	112997	120845	100778	C01158	-	1.09173	0.000670654	15798.3	13.9475	up
Lmhn002629	253.04	121.03	254.043	C11H10O7	[M-H]-	Benzoyltartaric acid	苯甲酰酒石酸	Phenolic acids	酚酸类	Phenolic acids	酚酸类	-	3	91511.6	91171.3	89644.3	9	9	9	54781.6	46700.3	47296.4	-	-	1.09173	4.00148e-05	10086.2	13.3001	up
pmn001671	547.167	223.1	548.174	C23H32O15	[M-H]-	Furanofructosyl-α-D-(6-mustard acyl)glucoside	呋喃果糖基-α-D-(6-芥子酰基)葡萄糖苷	Phenolic acids	酚酸类	Phenolic acids	酚酸类	-	2	598821	392608	364770	4.11907e+06	2.82385e+06	4.00597e+06	1.64902e+06	1.37979e+06	1.47603e+06	-	-	1.07331	0.0141567	0.123866	-3.01314	down
Lmfn000604	331.067	169.014	332.074	C13H16O10	[M-H]-	6-O-Galloyl-β-D-glucose*	6-O-没食子酰-β-D-葡萄糖*	Phenolic acids	酚酸类	Phenolic acids	酚酸类	13186-19-1	2	146023	159218	139475	9	9	9	103047	119514	101825	-	-	1.09172	0.00153068	16471	14.0076	up
pmb2586	593.13	285.6	594.137	C30H26O13	[M-H]-	Gallocatechin-(4α→8)-catechin	没食子儿茶素-(4α→8)-儿茶素	Flavonoids	黄酮	Flavanols	黄烷醇类	-	3	34484.7	33221.3	22508.9	3389.06	8192.73	8645.98	16563.6	14598.6	13917.8	-	-	1.00491	0.0139736	4.45995	2.15703	up
Lmsn000842	481.062	300.999	482.07	C20H18O14	[M-H]-	4,6-(S)-Hexahydroxydiphenoyl-β-D-glucose	4,6-(S)-六羟基二苯甲酰基-β-D-葡萄糖	Phenolic acids	酚酸类	Phenolic acids	酚酸类	36378-48-0	3	9	9	9	2486.2	3470.3	1644.22	16658.7	13922.6	16020.6	-	-	1.08861	0.041018	0.00355229	-8.13703	down
pmn001420	341.088	179.036	342.095	C15H18O9	[M-H]-	1-O-Caffeoyl-β-D-glucose*	1-O-咖啡酰-β-D-葡萄糖*	Phenolic acids	酚酸类	Phenolic acids	酚酸类	14364-08-0	1	36074.5	30609.5	33405.9	191141	120571	187969	55748.5	55761.2	47241.4	C10433	-	1.07085	0.0280948	0.200307	-2.31971	down
Hmcn006267	181.05	107.01	182.058	C9H10O4	[M-H]-	2,6-Dimethoxybenzoic acid	2,6-二甲氧基苯甲酸	Phenolic acids	酚酸类	Phenolic acids	酚酸类	1466-76-8	3	7859.09	8760.68	8580.6	9	9	9	7258.49	6006.62	6752.73	-	-	1.09171	0.00107596	933.347	9.86627	up
MWSmce455	181.051	107.015	182.058	C9H10O4	[M-H]-	Vanillic acid methyl ester	香草酸甲酯	Phenolic acids	酚酸类	Phenolic acids	酚酸类	3943-74-6	3	7859.09	8760.68	8580.6	9	9	9	7258.49	6006.62	6752.73	-	-	1.09171	0.00107596	933.347	9.86627	up
pmn001378	519.187	357.136	520.194	C26H32O11	[M-H]-	Pinoresinol-4-O-glucoside	松脂醇-4-O-葡萄糖苷	Lignans and Coumarins	木脂素和香豆素	Lignans	木脂素	41607-20-9	1	1.03178e+06	1.11197e+06	1.1133e+06	5970.98	3361.53	5406.7	640109	668672	555320	C17529	-	1.08938	0.000615437	220.979	7.78776	up
Lhnp111727	375.142	151.04	374.137	C20H22O7	[M+H]+	Vladinol D	Vladinol D	Lignans and Coumarins	木脂素和香豆素	Lignans	木脂素	-	1	45124.4	63578.3	57469.4	1551.66	1004.48	1063.34	19827.2	18721.2	16416.7	-	-	1.0875	0.00982842	45.9104	5.52075	up
Lmjp002596	597.145	303.049	596.138	C26H28O16	[M+H]+	Quercetin-3-O-sambubioside*	槲皮素-3-O-桑布双糖苷*	Flavonoids	黄酮	Flavonols	黄酮醇	83048-35-5	2	329818	404413	468141	174998	157020	123796	143481	174557	163967	C12637	ko00944	1.04619	0.0155172	2.63786	1.39937	up
Ymjm000148	299.111	137.024	300.121	C14H20O7	[M-H]-	Salidroside	红景天苷	Phenolic acids	酚酸类	Phenolic acids	酚酸类	10338-51-9	2	4.07829e+06	4.0295e+06	3.95549e+06	2.09122e+07	2.17598e+07	2.20601e+07	3.80644e+06	3.4319e+06	3.12388e+06	C06046	ko00350,ko01100	1.09143	0.000336293	0.186357	-2.42386	down
Lmjp002461	611.161	303.049	610.153	C27H30O16	[M+H]+	Quercetin-3-O-neohesperidoside	槲皮素-3-O-新橘皮糖苷	Flavonoids	黄酮	Flavonols	黄酮醇	117611-67-3	3	3.49575e+06	3.44952e+06	3.28544e+06	345906	355769	242994	1.62248e+06	1.8719e+06	1.97872e+06	-	-	1.08572	1.86476e-05	10.8299	3.43695	up
Lmsn002288	503.141	341.088	504.148	C21H28O14	[M-H]-	1-O-Caffeoyl-(6-O-glucosyl)-β-D-glucose	1-O-咖啡酰-6-O-葡萄糖基-β-D-葡萄糖	Phenolic acids	酚酸类	Phenolic acids	酚酸类	-	3	27648.2	24080	21183.2	9	9	9	20255.5	23105.6	19020.6	-	-	1.09152	0.00587027	2700.42	11.399	up
Lmbp003825	325.092	163.041	324.084	C15H16O8	[M+H]+	Skimmin (7-Hydroxycoumarin-7-O-glucoside)	茵芋苷	Lignans and Coumarins	木脂素和香豆素	Coumarins	香豆素	93-39-0	2	1.03239e+06	941811	782840	86079.6	70338.3	57624.9	867151	952679	1.06101e+06	-	-	1.08494	0.00676592	12.8808	3.68715	up
Lmnp002584	625.18	463.13	624.169	C28H32O16	[M+H]+	Hispidulin-8-C-(2''-O-glucosyl)glucoside	高车前素-8-C-(2''-O-葡萄糖基)葡萄糖苷	Flavonoids	黄酮	Flavones	黄酮	-	3	976887	873575	1.00001e+06	390119	395893	334972	336493	402222	340074	-	-	1.07987	0.00102486	2.54283	1.34643	up
Lmjp003655	463.123	301.078	462.116	C22H22O11	[M+H]+	6-C-MethylKaempferol-3-glucoside	6-甲基山柰酚-3-O-葡萄糖苷	Flavonoids	黄酮	Flavones	黄酮	-	1	136451	109032	136120	237754	248731	280146	136332	130347	111106	-	-	1.05852	0.00181184	0.497767	-1.00646	down
Yshj000013	319.102	125.022	318.095	C13H18O9	[M+H]+	4,6-dimethoxy-2-methoxyphenyl-1-O-beta-D-glucopyranoside	4,6-二甲氧基-2-甲氧基苯基-1-O-β-D-吡喃葡萄糖苷	Phenolic acids	酚酸类	Phenolic acids	酚酸类	-	2	91350.4	94467.6	101462	9	9	9	61863.5	57987.8	70982.9	-	-	1.09171	0.000973441	10640	13.3772	up
pme0428	237.084	103	238.084	C12H14O5	[M-H]-	3,4,5-Trimethoxycinnamic acid	3,4,5-三甲氧基肉桂酸	Phenolic acids	酚酸类	Phenolic acids	酚酸类	90-50-6	3	17454.7	21020.8	14080.5	7562.91	6658.89	5771.32	11170.3	12616.9	10256.5	-	-	1.0485	0.0262805	2.62871	1.39435	up
Hmcp001829	595.163	303.04	594.158	C27H30O15	[M+H]+	Quercetin-3,7-Di-O-rhamnoside	槲皮素-3,7-二-O-鼠李糖苷	Flavonoids	黄酮	Flavonols	黄酮醇	28638-13-3	3	697007	579316	689477	48472.4	30848.4	39468.7	206375	183587	167232	-	-	1.08588	0.00331993	16.5486	4.04864	up
Hmln000659	331.069	169.01	332.075	C13H16O10	[M-H]-	3-O-Galloyl-D-glucose*	3-O-没食子酰-D-葡萄糖*	Phenolic acids	酚酸类	Phenolic acids	酚酸类	-	2	152381	167271	148414	9	9	9	115240	140603	120963	-	-	1.09173	0.00135077	17335.8	14.0815	up
pmb2984	491.1	287.1	492.127	C23H24O12	[M-H]-	Eriodictyol-7-O-(6''-acetyl)glucoside	圣草酚-7-O-(6''-乙酰)葡萄糖苷	Flavonoids	黄酮	Flavanones	二氢黄酮	-	3	16211.6	16355.5	10589	9	9	9	7199.01	8656.86	7273.61	-	-	1.09096	0.016998	1598.37	10.6424	up
Zmhn001793	341.089	179.034	342.096	C15H18O9	[M-H]-	6-O-Caffeoyl-D-glucose*	6-O-咖啡酰-D-葡萄糖*	Phenolic acids	酚酸类	Phenolic acids	酚酸类	-	1	29061.7	25313.1	31888.2	126255	151708	168404	73821.1	59540.4	69273.7	-	-	1.08249	0.00898655	0.193256	-2.37142	down
pme3443	207.066	192	208.074	C11H12O4	[M-H]-	Sinapinaldehyde	芥子醛	Phenolic acids	酚酸类	Phenolic acids	酚酸类	4206-58-0	3	89707.5	76960.3	83755.6	9	9	9	55560.2	44689.7	50614.9	C05610	ko00940,ko01100,ko01110	1.09165	0.0019409	9274.94	13.1791	up
NK10256198	285.041	257.047	286.048	C15H10O6	[M-H]-	3,5,7,2'-Tetrahydroxyflavone; Datiscetin	3,5,7,2'-四羟基黄酮; 橡精	Flavonoids	黄酮	Flavones	黄酮	480-15-9	3	9777.61	14838	13894.3	9	9	9	7000.37	5670.35	6084.69	C10036	-	1.09113	0.0143532	1426.29	10.4781	up
MWSslk110	285.097	123.043	284.09	C13H16O7	[M+H]+	Helecin	柳醛苷	Phenolic acids	酚酸类	Phenolic acids	酚酸类	618-65-5	3	90695.7	84817.8	73063.5	9	9	9	49447.5	42602.6	53070	-	-	1.09163	0.00389131	9206.55	13.1684	up
Lmsp003655	521.202	131.049	520.194	C26H32O11	[M+H]+	Dehydrodiconiferyl alcohol-gamma'-O-glucoside	脱氢二松柏醇-γ'-O-葡萄糖苷	Phenolic acids	酚酸类	Phenolic acids	酚酸类	-	3	46861.8	65333.3	53189.8	603.6	588.761	569.648	20416.1	17409.6	16618.1	-	-	1.09084	0.00972994	93.8615	6.55246	up
Lskp211384	357.132	137.058	356.126	C20H20O6	[M+H]+	Horsfieldin	Horsfieldin	Lignans and Coumarins	木脂素和香豆素	Lignans	木脂素	-	1	4791.8	5204.9	6057.16	9	9	9	2724.23	3405.04	3097.52	-	-	1.09147	0.00482766	594.588	9.21575	up
Hmyn001360	299.113	59.0128	300.135	C18H20O4	[M-H]-	Doitungbiphenyl A	5-(4-羟基苯基)-3-甲氧基-4-(3-甲基丁-2-烯基)苯-1,2-二醇	Phenolic acids	酚酸类	Phenolic acids	酚酸类	-	3	21640.7	18093.9	16057	106142	119131	126168	15594.3	15590	18804.6	-	-	1.08526	0.00199504	0.158751	-2.65516	down
Lmnp002494	611.16	479.12	610.153	C27H30O16	[M+H]+	5,7,3',4'-Tetrahydroxy-6-methoxyflavone-8-C-[Xylosyl-(1-2)]-glucoside	5,7,3',4'-四羟基-6-甲氧基黄酮-8-C-[木糖基-(1-2)]-葡萄糖苷	Flavonoids	黄酮	Flavones	黄酮	-	2	166264	193320	160134	70440.6	82433.2	81361.5	55932.6	69548.4	67183.8	-	-	1.07283	0.00573173	2.21878	1.14977	up
mws0917	329.067	314	330.074	C17H14O7	[M-H]-	3,7-Di-O-methylquercetin	3,7-二-O-甲基槲皮素	Flavonoids	黄酮	Flavonols	黄酮醇	2068-02-2	2	38458.2	36479.8	34235.3	7314.88	7674.46	8309.43	22221.4	19253.7	17799.1	C01265	ko00944	1.08955	0.00110052	4.6858	2.22829	up
mws2212	179.035	135.046	180.042	C9H8O4	[M-H]-	Caffeic acid	咖啡酸	Phenolic acids	酚酸类	Phenolic acids	酚酸类	331-39-5	1	94128.8	92640.8	86450.8	197679	217861	198169	239407	228245	191473	C01197	ko00940,ko01100,ko01110	1.08605	0.00139128	0.445195	-1.16749	down
Zmhp003784	627.157	465.104	626.148	C27H30O17	[M+H]+	Rhodioflavonoside	Rhodioflavonoside	Flavonoids	黄酮	Flavonols	黄酮醇	-	1	201478	156105	180424	92939.9	94244.3	79763.8	147540	154278	183598	-	-	1.05528	0.0127699	2.0154	1.01107	up
Lmrn003000	165.056	103.056	166.063	C9H10O3	[M-H]-	2-Hydroxy-3-phenylpropanoic acid	2-羟基-3-苯基丙酸	Phenolic acids	酚酸类	Phenolic acids	酚酸类	7326-19-4	3	85720.7	113132	103497	9	9	9	47125.2	37139.9	44346.3	C05607	ko00360,ko00960,ko01100	1.09162	0.00628723	11198.2	13.451	up
pme1201	273.077	167	274.084	C15H14O5	[M-H]-	Phloretin	根皮素	Flavonoids	黄酮	Chalcones	查耳酮	60-82-2	3	37982.2	40066.2	36566.2	3951.04	4899.98	3561.79	17821.8	21255.2	17007.7	C00774	ko00941,ko01110	1.08756	0.000203937	9.23357	3.20689	up
pme0434	577.135	407.079	578.142	C30H26O12	[M-H]-	Procyanidin B2	原花青素 B2	Tannins	鞣质	Proanthocyanidins	原花青素	29106-49-8	2	45897	46688.9	35808.5	213375	205962	183896	56114.6	58133.2	46071.7	C17639	-	1.0833	0.00101265	0.212844	-2.23213	down
Lmmn002260	551.213	389.167	552.221	C27H36O12	[M-H]-	5'-Methoxyisolariciresinol-9'-O-glucoside	5'-甲氧基异落叶松脂醇-9'-O-葡萄糖苷	Lignans and Coumarins	木脂素和香豆素	Lignans	木脂素	-	2	300867	222446	284428	9	9	9	117910	144466	117884	-	-	1.09149	0.00777318	29916.3	14.8686	up
Xmgp006913	341.139	137.06	340.13	C20H20O5	[M+H]+	2,4,2',4'-tetrahydroxy-3'-prenylchalcone	2,4,2',4'-四羟基-3'-异戊烯基查耳酮	Flavonoids	黄酮	Chalcones	查耳酮	-	3	22292.5	22776.2	29768.4	9	9	9	9569.85	10821.5	12224.3	-	-	1.0914	0.00925207	2771.74	11.4366	up
Lmjp003044	479.118	317.062	478.111	C22H22O12	[M+H]+	Isorhamnetin-3-O-Glucoside*	异鼠李素-3-O-葡萄糖苷*	Flavonoids	黄酮	Flavonols	黄酮醇	5041-82-7	1	59441	80136.8	63962.3	150601	186475	166689	105994	103534	84019	-	-	1.06092	0.0026139	0.404038	-1.30744	down
Lmhn002926	279.05	163.04	280.058	C13H12O7	[M-H]-	p-Coumaroylmalic acid	对香豆酰苹果酸	Phenolic acids	酚酸类	Phenolic acids	酚酸类	-	3	1.03093e+07	9.88553e+06	9.90943e+06	82053	75842.3	74415	5.18806e+06	4.3617e+06	4.07417e+06	-	-	1.09159	0.000189689	129.586	7.01777	up
Jmzn003343	521.202	329.14	522.21	C26H34O11	[M-H]-	Saikolignanoside A	柴胡木脂素苷 A	Lignans and Coumarins	木脂素和香豆素	Lignans	木脂素	-	1	243521	192149	300385	37987.1	23391.2	38090.8	157454	138024	178806	-	-	1.06892	0.0190074	7.39984	2.88749	up
pme1540	625.176	317.06	624.169	C28H32O16	[M+H]+	Isorhamnetin-3-O-neohesperidoside*	异鼠李素-3-O-新橙皮糖苷*	Flavonoids	黄酮	Flavonols	黄酮醇	55033-90-4	1	3.18464e+06	3.52992e+06	3.14533e+06	1.5146e+06	1.624e+06	1.55523e+06	1.20989e+06	1.2756e+06	1.54132e+06	-	-	1.08523	0.00315879	2.10061	1.07081	up
mws1350	181.051	151	182.058	C9H10O4	[M-H]-	Syringaldehyde; 4-Hydroxy-3,5-Dimethoxybenzaldehyde	丁香醛; 4-羟基-3,5-二甲氧基苯甲醛	Phenolic acids	酚酸类	Phenolic acids	酚酸类	134-96-3	3	812021	670177	682555	336879	368718	354939	325403	315047	399498	-	-	1.07274	0.0122217	2.04119	1.02941	up
mws0058	299.056	284	300.063	C16H12O6	[M-H]-	Diosmetin (5,7,3'-Trihydroxy-4'-methoxyflavone)	香叶木素	Flavonoids	黄酮	Flavones	黄酮	520-34-3	1	33459.6	41994.7	32313.9	102150	101774	78690.2	69386.5	53765.8	58116.5	C10038	-	1.05959	0.00936961	0.381327	-1.3909	down
Hmjp003854	311.128	107.04	310.12	C19H18O4	[M+H]+	Dihydrodidemethoxy curcumin	二氢双去甲氧基姜黄素	Phenolic acids	酚酸类	Phenolic acids	酚酸类	-	3	9	9	9	23606.4	23084.8	20081.9	9791.23	11337.8	8696.08	-	-	1.09167	0.00242795	0.000404354	-11.2721	down
Lmhn001477	311.04	179.04	312.048	C13H12O9	[M-H]-	2-Caffeoyl-L-tartaric acid (Caftaric acid)	咖啡酰酒石酸	Phenolic acids	酚酸类	Phenolic acids	酚酸类	67879-58-7	3	9	9	9	13855.9	10152	11617.3	6225.28	8142.44	7105.01	-	-	1.09141	0.00813697	0.000757889	-10.3657	down
pmb0711	611.161	303.1	610.153	C27H30O16	[M+H]+	Quercetin-7-O-rutinoside	槲皮素-7-O-芸香糖苷	Flavonoids	黄酮	Flavonols	黄酮醇	147714-62-3	3	9	9	9	18968.9	10131.4	17800.9	52772.9	40421.1	45435	-	-	1.09015	0.0300575	0.000575679	-10.7624	down
Zmhn002334	355.104	193.049	356.111	C16H20O9	[M-H]-	6-O-Feruloyl-β-D-glucose	6-O-阿魏酰-D-葡萄糖	Phenolic acids	酚酸类	Phenolic acids	酚酸类	137887-25-3	2	295019	240378	318789	34163.9	23543.4	45864.7	258590	197741	220630	-	-	1.07117	0.00550246	8.24726	3.04391	up
pmp000001	301.071	286.05	300.063	C16H12O6	[M+H]+	Hispidulin (5,7,4'-Trihydroxy-6-methoxyflavone)	高车前素	Flavonoids	黄酮	Flavones	黄酮	1447-88-7	3	14815.8	13842.7	14772.5	37517.8	33009	32199.3	17739	23047.3	22444	C10058	-	1.08414	0.00551739	0.422784	-1.24201	down
HJN003	385.113	223.062	386.122	C17H22O10	[M-H]-	1-O-Sinapoyl-β-D-glucose	1-O-芥子酰-D-葡萄糖	Phenolic acids	酚酸类	Phenolic acids	酚酸类	-	2	1.2746e+07	1.20165e+07	1.25548e+07	138290	118351	136860	9.9419e+06	9.13311e+06	7.53632e+06	C01175	ko00940	1.09141	0.000311312	94.8341	6.56733	up
Zmjp003291	595.168	433.116	594.158	C27H30O15	[M+H]+	Vitexin-2''-O-galactoside	牡荆素-2''-O-半乳糖苷	Flavonoids	黄酮	Flavones	黄酮	-	2	6.39773e+06	6.03523e+06	5.74155e+06	128749	137800	125775	842607	946097	1.10913e+06	-	-	1.09145	0.00101968	46.3252	5.53372	up
pme3472	271.09	107.6	272.09	C12H16O7	[M-H]-	Arbutin	熊果苷	Phenolic acids	酚酸类	Phenolic acids	酚酸类	497-76-7	3	63335.2	40476.8	43442.3	4810.52	7266.62	13329.1	30907.2	24117.9	24331.9	C06186	ko00010	1.02813	0.0203288	5.79599	2.53506	up
pmb3142	299.1	137.1	300.084	C13H16O8	[M-H]-	Salicylic acid-2-O-glucoside	水杨酸-2-O-葡萄糖苷	Phenolic acids	酚酸类	Phenolic acids	酚酸类	10366-91-3	3	3.9511e+06	3.50701e+06	3.93646e+06	136050	113979	121408	2.37302e+06	1.76487e+06	2.13284e+06	-	-	1.09083	0.00153894	30.6769	4.93908	up
Lmjp003822	531.15	177.055	530.142	C26H26O12	[M+H]+	3,5-O-Dicaffeoylquinic Acid Methyl Ester*	3,5-O-双咖啡酰奎宁酸甲酯*	Phenolic acids	酚酸类	Phenolic acids	酚酸类	159934-13-1	3	22475.3	27994.2	21784.1	67944.4	71942.4	44716.8	30948.2	24330	23970.3	-	-	1.02496	0.0416907	0.391399	-1.35329	down
Lmdp004267	611.139	147.044	610.132	C30H26O14	[M+H]+	Quercetin-3-O-(6''-O-p-Coumaroyl)glucoside	槲皮素-3-O-(6''-O-对香豆酰)葡萄糖苷	Flavonoids	黄酮	Flavonols	黄酮醇	-	3	55427.3	62187.1	59834.4	9	9	9	50389.6	37468.9	42087.1	-	-	1.09172	0.00112034	6572.18	12.6822	up
Lmjn007168	329.067	271.026	330.074	C17H14O7	[M-H]-	Quercetin-3,3'-dimethyl ether	槲皮素-3,3'-二甲醚	Flavonoids	黄酮	Flavonols	黄酮醇	4382-17-6	1	3939.36	2274.92	2873.64	9	9	9	1808.77	1954.29	1441.36	-	-	1.08991	0.025002	336.59	8.39485	up
Rfmb26201	621.219	417.156	622.226	C30H38O14	[M-H]-	Syringaresinol-4'-O-(6''-acetyl)glucoside	丁香树脂酚-4'-O-(6''-乙酰)葡萄糖苷	Lignans and Coumarins	木脂素和香豆素	Lignans	木脂素	-	3	73934	90188.3	77719.3	9	9	9	49113.7	36968.8	39422.1	-	-	1.09169	0.00369056	8957.1	13.1288	up
Cmsp002787	227.092	181.049	226.084	C11H14O5	[M+H]+	3,4'-Dihydroxy-3',5'-dimethoxypropiophenone	3,4'-二羟基-3',5'-二甲氧基苯乙酮	Phenolic acids	酚酸类	Phenolic acids	酚酸类	136196-47-9	3	250067	400773	285063	55643.6	59015.6	47287.1	82675.8	91436.2	66798.3	-	-	1.07512	0.0291605	5.77909	2.53084	up
MWSHY0162	627.156	303.058	626.148	C27H30O17	[M+H]+	Quercetin-3-O-sophoroside (Baimaside)	槲皮素-3-O-槐糖苷(白麻苷)	Flavonoids	黄酮	Flavonols	黄酮醇	18609-17-1	2	293323	262459	263625	134304	140598	116883	208788	213576	274825	C12667	ko00944	1.07405	0.000577002	2.09147	1.06452	up
pmp001310	627.156	303.1	626.148	C27H30O17	[M+H]+	6-Hydroxykaempferol-3,6-O-Diglucoside	6-羟基山柰酚-3,6-O-二葡萄糖苷	Flavonoids	黄酮	Flavonols	黄酮醇	-	1	293323	230143	261115	136923	149162	96954.1	201875	239840	279523	-	-	1.0091	0.00547352	2.04831	1.03443	up
Zmhn002227	385.114	223.06	386.121	C17H22O10	[M-H]-	4-O-Glucosyl-sinapate	4-O-葡萄糖基芥子酸	Phenolic acids	酚酸类	Phenolic acids	酚酸类	-	1	9	9	9	75301.7	90293	63623.3	1.02262e+06	800337	763993	C02919	-	1.09149	0.0100541	0.000117792	-13.0515	down
Jmwn002620	341.086	161.02	342.095	C15H18O9	[M-H]-	Vanillic Acid-4-O-Glucuronide	香草酸-4-O-葡萄糖醛酸苷	Phenolic acids	酚酸类	Phenolic acids	酚酸类	-	3	41131.1	47789.4	43075.9	9	9	9	24890.8	19098.3	26303.2	-	-	1.09171	0.0020131	4888.76	12.2553	up
mws0921	149.061	131	150.068	C9H10O2	[M-H]-	p-Coumaryl alcohol	对香豆醇	Phenolic acids	酚酸类	Phenolic acids	酚酸类	3690-05-9	3	45564	46234	43067.8	9	9	9	30165.3	22122.3	24143.4	C02646	ko00940,ko01100,ko01110	1.09173	0.000459078	4995.03	12.2863	up
HX1361	177.054	89.0381	176.047	C10H8O3	[M+H]+	7-Methoxycoumarin	7-甲氧基香豆素	Lignans and Coumarins	木脂素和香豆素	Coumarins	香豆素	531-59-9	1	1.23609e+06	1.02114e+06	1.29818e+06	2.60022e+06	2.41858e+06	2.6514e+06	1.15896e+06	1.50533e+06	1.13209e+06	C09268	-	1.07056	0.000278198	0.463534	-1.10925	down
Hmcp002316	449.106	317.06	448.1	C21H20O11	[M+H]+	Isorhamnetin-3-O-arabinoside	异鼠李素-3-O-阿拉伯糖苷	Flavonoids	黄酮	Flavonols	黄酮醇	-	2	281416	312982	355396	787236	865779	866978	339544	423965	306529	-	-	1.07912	0.00013601	0.376903	-1.40773	down
pmb0666	801.224	639.1	800.216	C38H40O19	[M+H]+	Isovitexin-7-O-(6''-sinapoyl)glucoside	异牡荆素-7-O-(6''-芥子酰)葡萄糖苷	Flavonoids	黄酮	Flavones	黄酮	-	2	93467.1	78965	75155	23581.1	35090.7	27534.2	22683.4	27723.4	32021.7	-	-	1.059	0.002619	2.87204	1.52208	up
pme1439	165.055	119	164.047	C9H8O3	[M+H]+	p-Coumaric acid	对香豆酸	Phenolic acids	酚酸类	Phenolic acids	酚酸类	501-98-4	3	22552.4	15531.7	16424.6	44232.5	53679.5	61568.5	29444.2	27547.5	20818.4	C00811	ko00130,ko00350,ko00940,ko00950,ko00998,ko01100,ko01110	1.05161	0.0100655	0.34179	-1.54882	down
Lmgp003989	499.126	163.04	498.116	C25H22O11	[M+H]+	Dicaffeoylshikimic acid	二咖啡酰基莽草酸	Phenolic acids	酚酸类	Phenolic acids	酚酸类	-	3	55091.3	54437.4	56381.2	9	9	9	27615.1	19934	21505.6	-	-	1.09172	0.000106643	6144.81	12.5852	up
Lmmn001294	331.103	153.02	332.111	C14H20O9	[M-H]-	Koaburaside	3,5-二甲氧基-4-羟基苯酚-1-O-葡萄糖苷	Phenolic acids	酚酸类	Phenolic acids	酚酸类	41653-73-0	2	114500	256971	264690	9	9	9	689046	531442	498319	-	-	1.0902	0.0491481	23561.5	14.5241	up
Lmjp003731	531.15	177.055	530.142	C26H26O12	[M+H]+	3,4-O-Dicaffeoylquinic Acid Methyl Ester*	3,4-O-双咖啡酰奎宁酸甲酯*	Phenolic acids	酚酸类	Phenolic acids	酚酸类	-	3	18723.4	15984.9	31416.4	90074.4	67754	54568.1	30127.6	24202.4	21322.2	-	-	1.00736	0.0268221	0.311327	-1.6835	down
Hmhp002580	413.141	136.07	412.133	C19H24O10	[M+H]+	Methylpicraquassioside A	Methylpicraquassioside A	Lignans and Coumarins	木脂素和香豆素	Coumarins	香豆素	-	1	270400	240021	285188	516662	502296	595057	267131	232525	330144	-	-	1.06929	0.00421378	0.492938	-1.02052	down
Lmmp000897	611.143	287.054	610.132	C30H26O14	[M+H]+	Gallocatechin-(4α→8)-gallocatechin	没食子儿茶素-(4α→8)-没食子儿茶素	Flavonoids	黄酮	Flavanols	黄烷醇类	-	3	159488	155282	164798	30275.8	22396.9	46296.9	64516.4	72236.3	49994.8	-	-	1.05684	0.00100916	4.84561	2.27668	up
MWSCX015	165.055	91.0526	164.047	C9H8O3	[M+H]+	Caffeic aldehyde	咖啡醛	Phenolic acids	酚酸类	Phenolic acids	酚酸类	141632-15-7	3	20370	40763.8	32130.5	87730.3	120470	112652	40823	53307.5	38239.5	C10945	ko00940,ko01110	1.02744	0.00540334	0.290677	-1.78251	down
pmb0639	757.219	595.2	756.211	C33H40O20	[M+H]+	Apigenin-8-C-glucoside-7-O-Sophoroside	芹菜素-8-C-葡萄糖苷-7-O-槐糖苷	Flavonoids	黄酮	Flavones	黄酮	-	3	67505.6	99934.6	70618.2	37399.4	39073.7	40791.8	38328.3	42877.5	29568.3	-	-	1.02693	0.0587451	2.03009	1.02154	up
Jmzn003632	521.201	329.14	522.21	C26H34O11	[M-H]-	Manglieside D	Manglieside D	Lignans and Coumarins	木脂素和香豆素	Lignans	木脂素	-	1	1.17169e+06	868530	1.07788e+06	12515.6	15218.5	15764.9	269406	234481	335440	-	-	1.09008	0.0075523	71.6823	6.16354	up
Lmhn003801	531.12	337.06	532.122	C25H24O13	[M-H]-	Feruloylsinapoyltartaric acid	阿魏酰芥子酰酒石酸	Phenolic acids	酚酸类	Phenolic acids	酚酸类	-	3	134852	131897	128035	9	9	9	82760.9	63479.5	58654.6	-	-	1.09173	0.000224904	14621.6	13.8358	up
MWSHY0061	595.164	287.055	594.159	C27H30O15	[M+H]+	Kaempferol-3-O-neohesperidoside	山柰酚-3-O-新橙皮糖苷	Flavonoids	黄酮	Flavonols	黄酮醇	32602-81-6	2	2.20388e+06	2.84275e+06	8.35468e+06	143057	167032	210902	473340	457225	635710	-	-	1.05262	0.158916	25.7227	4.68497	up
mws0885	153.019	109.029	154.027	C7H6O4	[M-H]-	2,4-Dihydroxybenzoic acid	2,4-二羟基苯甲酸	Phenolic acids	酚酸类	Phenolic acids	酚酸类	89-86-1	2	9	9	9	3.96619e+06	3.61225e+06	3.23024e+06	164485	125939	114893	-	-	1.09171	0.0034607	2.49799e-06	-18.6108	down
Ymjm000150	353.088	191.059	354.095	C16H18O9	[M-H]-	4-O-Caffeoylquinic acid*	4-O-咖啡酰奎宁酸*	Phenolic acids	酚酸类	Phenolic acids	酚酸类	-	2	9	9	9	33649.3	27701.9	31482	57910.6	50397.5	38998.9	-	-	1.09163	0.0031407	0.000290844	-11.7475	down
mws0028	167.035	108.021	168.042	C8H8O4	[M-H]-	Vanillic acid	香草酸	Phenolic acids	酚酸类	Phenolic acids	酚酸类	121-34-6	3	9	9	9	157315	144181	120907	97693.5	89099.2	65219.7	C06672	-	1.09163	0.00566805	6.392e-05	-13.9334	down
mad1424	427.051	295.049	426.043	C17H14O13	[M+H]+	Ditartaroyl-hydroxycoumarin	二酒石酰-羟基香豆素	Lignans and Coumarins	木脂素和香豆素	Coumarins	香豆素	-	3	229652	203300	228483	29227.4	34407.8	39560.7	27228.5	39763.4	30064.4	-	-	1.08603	0.000799947	6.40951	2.68021	up
Lmtn003096	523.21	361.14	524.226	C26H36O11	[M-H]-	Secoisolariciresinol 4-O-glucoside	开环异落叶松脂酚-4-O-葡萄糖苷	Lignans and Coumarins	木脂素和香豆素	Lignans	木脂素	-	2	571033	421557	524618	20645.5	37364	34699.3	265728	373759	268347	-	-	1.0801	0.00787552	16.3653	4.03257	up
Lmap001606	287.113	107.049	286.105	C13H18O7	[M+H]+	Helicidol	豆腐果醇苷	Phenolic acids	酚酸类	Phenolic acids	酚酸类	106982-96-1	3	12851.4	13536	14383.5	9	9	9	13027.3	17519.7	12065.2	-	-	1.09169	0.00106272	1510.03	10.5604	up
MWS1848	135.045	92.0274	136.052	C8H8O2	[M-H]-	Phenyl acetate	乙酸苯酯	Phenolic acids	酚酸类	Phenolic acids	酚酸类	122-79-2	3	81689.8	86494.6	90895.7	9	9	9	41565.5	27431.9	34210.9	C00548	-	1.09171	0.0009464	9595.56	13.2282	up
zjgp122014	449.107	287.056	448.101	C21H20O11	[M+H]+	(Z)-6-O-β-D-glucopranosyl-6,7,3',4'-tetrahydroxyaurone	6-O-β-D-葡萄糖基海生菊苷	Flavonoids	黄酮	Aurones	橙酮类	-	2	221956	210174	216225	9	9	9	42414.2	63852.8	61209.2	-	-	1.09172	0.00024768	24013.2	14.5515	up
MWS20147	449.108	287.061	448.101	C21H20O11	[M+H]+	Luteolin-3'-O-glucoside*	木犀草素-3'-O-葡萄糖苷*	Flavonoids	黄酮	Flavones	黄酮	-	3	221956	210174	216225	9	9	9	42414.2	63852.8	61209.2	-	-	1.09172	0.00024768	24013.2	14.5515	up
Lmmn003663	329.088	167.036	330.095	C14H18O9	[M-H]-	5-Glucosyloxy-2-Hydroxybenzoic acid methyl ester	5-葡萄糖氧基-2-羟基苯甲酸甲酯	Phenolic acids	酚酸类	Phenolic acids	酚酸类	-	1	649181	533934	537721	12362.1	18499.1	11711.6	457678	540592	691206	-	-	1.08769	0.00442933	40.421	5.33703	up
Lmpp003268	757.219	287.055	756.211	C33H40O20	[M+H]+	Kaempferol-3-O-rutinoside-7-O-glucoside	山柰酚-3-O-芸香糖苷-7-O-葡萄糖苷	Flavonoids	黄酮	Flavonols	黄酮醇	-	2	1.98603e+06	2.27907e+06	2.16608e+06	129309	10547.8	14202.8	340958	518842	406123	-	-	1.02617	0.000307543	41.7447	5.38352	up
Lmsn003111	325.093	145.03	326.1	C15H18O8	[M-H]-	1-O-p-Coumaroyl-β-D-glucose	1-O-对香豆酰-β-D-葡萄糖	Phenolic acids	酚酸类	Phenolic acids	酚酸类	7139-64-2	3	1.03626e+06	886915	1.01814e+06	16740.6	6656.17	11493.5	692651	557987	450211	C16827	-	1.08368	0.00227529	84.3017	6.39749	up
Xmyp005654	449.106	287.056	448.101	C21H20O11	[M+H]+	Kaempferol-4'-O-glucoside*	山柰酚-4'-O-葡萄糖苷*	Flavonoids	黄酮	Flavonols	黄酮醇	-	3	232119	243692	251904	9	9	9	53015.7	81388.9	77261.6	-	-	1.09172	0.000559271	26952.4	14.7181	up
pme2493	579.171	287.05	578.164	C27H30O14	[M+H]+	Kaempferol-3,7-O-dirhamnoside (Kaempferitrin)	山柰酚-3,7-O-二鼠李糖苷 (山柰苷)	Flavonoids	黄酮	Flavonols	黄酮醇	482-38-2	1	3.48221e+07	2.84561e+07	3.38977e+07	241480	244124	245932	6.50199e+06	7.61819e+06	9.94906e+06	C16981	-	1.09127	0.00379447	132.838	7.05353	up
pme0001	609.183	301	610.19	C28H34O15	[M-H]-	Hesperetin-7-O-neohesperidoside(Neohesperidin)	橙皮素-7-O-新橙皮糖苷 (新橙皮苷)	Flavonoids	黄酮	Flavanones	二氢黄酮	13241-33-3	3	35632.7	29110.2	27280.2	6463.2	6510.25	9032.02	26474.5	16931.2	21482.7	C09806	ko00941	1.07271	0.00670837	4.18183	2.06413	up
Zmhn002301	325.093	163.039	326.1	C15H18O8	[M-H]-	p-Coumaric acid-4-O-glucoside	对香豆酸-4-O-葡萄糖苷	Phenolic acids	酚酸类	Phenolic acids	酚酸类	117405-48-8	3	57978	56154.8	51404.1	9	9	9	19778.8	26969.8	17936.1	C06739	-	1.0917	0.00125904	6131	12.5819	up
Lmsn004090	477.104	169.014	478.111	C22H22O12	[M-H]-	1-O-Galloyl-3-O-p-Coumaroyl-β-D-glucose*	1-O-没食子酰-3-O-对香豆酰-β-D-葡萄糖*	Phenolic acids	酚酸类	Phenolic acids	酚酸类	-	3	234360	194619	208857	1991.23	662.199	1993.73	97870.7	67323.2	68519.8	-	-	1.08004	0.00298486	137.253	7.10069	up
Lmbn005172	165.056	119.05	166.063	C9H10O3	[M-H]-	2,6-Dimethoxybenzaldehyde	2,6-二甲氧基苯甲醛	Phenolic acids	酚酸类	Phenolic acids	酚酸类	3392-97-0	3	122264	96992.8	117014	10343.6	15263.9	11797.8	31385.1	48286.2	36565.9	-	-	1.0835	0.00468285	8.98988	3.1683	up
mws1179	433.114	271	434.121	C21H22O10	[M-H]-	Naringenin-7-O-glucoside (Prunin)	柚皮素-7-O-葡萄糖苷 (樱桃苷)	Flavonoids	黄酮	Flavanones	二氢黄酮	529-55-5	2	155194	206615	152052	13065.6	10194.4	11748.2	86464.5	95612.6	60627.8	C09099	ko00941	1.08745	0.0119182	14.6783	3.87561	up
MWSHY0046	465.103	303.051	464.096	C21H20O12	[M+H]+	Quercetin-3-O-glucoside (Isoquercitrin)*	槲皮素-3-O-葡萄糖苷(异槲皮苷)*	Flavonoids	黄酮	Flavonols	黄酮醇	482-35-9	2	103178	112934	70341.9	9	9	9	18252.5	22597.5	28682.2	C05623	ko00944,ko01100,ko01110	1.09126	0.0177245	10609.4	13.3731	up
Hmmp002240	963.27	801.225	962.262	C40H50O27	[M+H]+	Isorhamnetin-3-O-rutinoside-7-O-(2''-O-glucosyl)glucuronate	异鼠李素-3-O-芸香糖苷-7-O-(2''-O-葡萄糖基)葡萄糖醛酸	Flavonoids	黄酮	Flavonols	黄酮醇	-	2	96281.4	62113.3	82016.5	2523.36	2578.23	874.214	16736.7	25317.6	17975.9	-	-	1.06985	0.0154625	40.2308	5.33023	up
pmb0736	493.134	331.081	492.127	C23H24O12	[M+H]+	Tricin-7-O-Glucoside	苜蓿素-7-O-葡萄糖苷	Flavonoids	黄酮	Flavones	黄酮	32769-01-0	1	32255.1	39422.1	22183.9	9	9	9	18656.5	14601.6	11506.9	-	-	1.0909	0.0246119	3476.34	11.7634	up
pme0436	577.135	407.076	578.142	C30H26O12	[M-H]-	Procyanidin B3	原花青素 B3	Tannins	鞣质	Proanthocyanidins	原花青素	23567-23-9	2	50988.1	57743.9	50051.9	192400	215769	177369	76783.1	51493.6	51074.8	-	-	1.08493	0.0045198	0.271177	-1.8827	down
Lmsn004162	477.104	169.014	478.111	C22H22O12	[M-H]-	1-O-Galloyl-2-O-p-Coumaroyl-β-D-glucose*	1-O-没食子酰-2-O-对香豆酰-β-D-葡萄糖*	Phenolic acids	酚酸类	Phenolic acids	酚酸类	94356-18-0	3	188222	180007	206465	9	9	9	91879.2	71039.9	55300.4	-	-	1.09168	0.00166186	21285	14.3775	up
mws0183	153.019	109.029	154.027	C7H6O4	[M-H]-	3,4-Dihydroxybenzoic acid (Protocatechuic acid)*	3,4-二羟基苯甲酸; 原儿茶酸*	Phenolic acids	酚酸类	Phenolic acids	酚酸类	99-50-3	1	22381	17666.8	30391.4	7.63747e+06	7.43405e+06	7.32887e+06	1.45693e+06	1.6885e+06	2.3763e+06	C00230	ko01100,ko01110	1.09028	0.000144601	0.00314456	-8.31293	down
mws1297	269.103	101.02	270.11	C13H18O6	[M-H]-	Benzyl glucoside	苄基葡萄糖苷	Phenolic acids	酚酸类	Phenolic acids	酚酸类	4304-12-5	3	42051.3	49154.6	61760.7	9	9	9	31010.4	18073.1	27232	-	-	1.09137	0.0125394	5665.43	12.468	up
Hmsn002598	301.092	139.04	302.1	C13H18O8	[M-H]-	Salirepin	柳匍匐次苷	Phenolic acids	酚酸类	Phenolic acids	酚酸类	26652-12-0	3	48033	48004.5	36700.2	182543	181544	185433	45836.7	40235	25511.1	-	-	1.083	0.000274101	0.241552	-2.0496	down
Lmyn000160	237.062	87.0085	238.069	C8H14O8	[M-H]-	Mucic acid Dimethyl Ester	粘酸二甲酯	Phenolic acids	酚酸类	Phenolic acids	酚酸类	-	3	1.19367e+06	937468	1.03089e+06	186852	191246	202431	887852	787559	494023	-	-	1.08736	0.00730687	5.4468	2.44541	up
pmn001710	521.13	359.08	522.137	C24H26O13	[M-H]-	Rosmarinic acid-3'-O-glucoside	迷迭香酸-3'-O-葡萄糖苷	Phenolic acids	酚酸类	Phenolic acids	酚酸类	910028-78-3	3	49479.4	37694.2	47137.1	9	9	9	14462	9668.28	17726.8	-	-	1.09145	0.00641362	4974.47	12.2803	up
Xmyp004678	727.208	287.054	726.201	C32H38O19	[M+H]+	Kaempferol-3-O-(2-O-Xylosyl-6-O-Rhamnosyl)Glucoside	山柰酚-3-O-(2''-O-木糖基-6''-O-鼠李糖基)葡萄糖苷	Flavonoids	黄酮	Flavonols	黄酮醇	-	2	2.22202e+06	2.25214e+06	2.27196e+06	60781.4	53459.4	63012.9	398258	434877	669556	-	-	1.09134	2.31206e-05	38.0592	5.25017	up
Hmpp003270	449.108	287.05	448.101	C21H20O11	[M+H]+	Luteolin-4'-O-glucoside*	木犀草素-4'-O-葡萄糖苷*	Flavonoids	黄酮	Flavones	黄酮	6920-38-3	3	208445	226087	229339	9	9	9	49541.2	70669.4	91085	-	-	1.09172	0.000859368	24587.8	14.5857	up
mws0853	209.082	179	210.089	C11H14O4	[M-H]-	Sinapyl alcohol	芥子醇	Phenolic acids	酚酸类	Phenolic acids	酚酸类	537-33-7	3	52926.9	39536.4	42782.1	9	9	9	17891.1	10433.1	11843.2	C02325	ko00940,ko01100,ko01110	1.09145	0.00791092	5009.09	12.2903	up
pmp000086	269.102	177.05	268.095	C13H16O6	[M+H]+	1-Feruloyl-sn-glycerol	1-阿魏酰-sn-甘油	Phenolic acids	酚酸类	Phenolic acids	酚酸类	-	3	32498.2	35239	36964.2	9	9	9	12158.6	11619.3	19586.3	-	-	1.0917	0.00138594	3877.83	11.921	up
mws0180	153.019	109.029	154.027	C7H6O4	[M-H]-	2,5-Dihydroxybenzoic acid; Gentisic Acid*	2,5-二羟基苯甲酸; 龙胆酸*	Phenolic acids	酚酸类	Phenolic acids	酚酸类	490-79-9	1	9	9	9	3.53727e+06	3.52005e+06	2.95643e+06	625858	685424	1.10864e+06	C00628	ko00350,ko01100	1.09171	0.00325183	2.69629e-06	-18.5006	down
mws0639	153.019	109.029	154.027	C7H6O4	[M-H]-	2,3-Dihydroxybenzoic Acid*	2,3-二羟基苯甲酸*	Phenolic acids	酚酸类	Phenolic acids	酚酸类	303-38-8	1	25918.3	23150.1	33097	6.684e+06	6.45146e+06	5.90294e+06	1.08794e+06	1.34833e+06	2.03597e+06	C00196	ko01110	1.09094	0.00133793	0.00431577	-7.85617	down
Zmhn004909	477.058	169.015	478.075	C21H18O13	[M-H]-	3,4-Digalloylshikimic acid	3,4-二没食子酰莽草酸	Phenolic acids	酚酸类	Phenolic acids	酚酸类	-	3	115333	124738	150770	9	9	9	95985.3	56661.8	55910	-	-	1.09157	0.00655404	14475.6	13.8213	up
mws1077	355.102	193.049	354.095	C16H18O9	[M+H]+	Scopoletin-7-O-glucoside (Scopolin)	东莨菪内酯-7-O-葡萄糖苷 (东莨菪苷)	Lignans and Coumarins	木脂素和香豆素	Coumarins	香豆素	531-44-2	3	83127	155321	141098	44274.8	39774.5	39818.5	84644.7	52020.3	46510.8	C01527	ko00940,ko01110	1.02665	0.060407	3.06411	1.61547	up
mws0906	341.124	179	342.132	C16H22O8	[M-H]-	Coniferin	松柏苷	Phenolic acids	酚酸类	Phenolic acids	酚酸类	531-29-3	3	14636.6	14649.7	21113	9	9	9	20736.3	28106.4	13597	C00761	ko00940	1.09111	0.0161002	1866.64	10.8662	up
Lhjp120716	469.113	323.057	468.106	C24H20O10	[M+H]+	Edgeworin rhamnoside	结香素鼠李糖苷	Lignans and Coumarins	木脂素和香豆素	Coumarins	香豆素	-	2	18263.3	22602.3	31942.4	1674.51	2493.32	1678.52	19462.9	42244.4	40670.2	-	-	1.07677	0.030685	12.4536	3.63849	up
Wmyn000214	467.082	423.09	468.09	C20H20O13	[M-H]-	gentisic acid 5-O-β-D-(6'-O-galloyl)-gluco-pyranoside	龙胆酸 5-O-β-D-(6'-O-没食子酰基)-吡喃葡萄糖苷	Phenolic acids	酚酸类	Phenolic acids	酚酸类	-	2	9	9	9	75979.1	59619.4	68674	152516	250764	347018	-	-	1.09161	0.0047954	0.000132176	-12.8852	down
Lmhn003246	517.1	223.06	518.106	C24H22O13	[M-H]-	Sinapoylcaffeoyltartaric acid	芥子酰咖啡酰酒石酸	Phenolic acids	酚酸类	Phenolic acids	酚酸类	-	3	9	9	9	3433.73	2786.78	3445.25	11426.7	21851.4	10754.7	-	-	1.09141	0.00455533	0.00279336	-8.48378	down
Jmwn002117	331.103	153.02	332.111	C14H20O9	[M-H]-	2-(3,4-dihydroxyphenyl)ethanediol 1-O-β-D-glucopyranoside	2-(3,4-二羟苯基)乙二醇-1-O-β-D-吡喃葡萄糖苷	Phenolic acids	酚酸类	Phenolic acids	酚酸类	-	2	124515	128185	108328	10761.6	9072.14	8259.74	83381.8	31428.1	70212.1	-	-	1.08879	0.00267814	12.8509	3.6838	up
